# Supplementary material for: Screening Performance for Insufficient Vegetable Intake in Young Adult Japanese Women: Spot Urinary Potassium Excretion as a Simple, Non-Invasive Marker
Source: Nutrients. 2026 Feb 25;18(5):735. doi: 10.3390/nu18050735 (PMC12986915; doi:10.3390/nu18050735)
Supplement: Supplementary file 1 [file nutrients-18-00735-s001.zip]

Archive with 1 entries (1 files):
- nutrients-4135406-supplementary.pdf
